# Supplementary material for: Comparison of genetic variation between northern and southern populations of Lilium cernuum (Liliaceae): Implications for Pleistocene refugia
Source: PLoS One. 2018 Jan 4;13(1):e0190520. doi: 10.1371/journal.pone.0190520 (PMC5754063; doi:10.1371/journal.pone.0190520)
Supplement: S1 Table — (XLS) [file pone.0190520.s003.xls]

## Sheet: Sheet1
S1 Table Allele frequencies of nine polymorphic loci of the 10 populations of Lilium cernuum.
Allele	Northern populations in NE China					Southern populations in South Korea
	LC-1	LC-2	LC-3	LC-4	LC-5	LC-6	LC-7	LC-8	LC-9	LC-10
Adha	1	0.969	1	0.97	0.96	1	0.93	0.941	1	1
Adhb	0	0.031	0	0.03	0.04	0	0.07	0.059	0	0
Dia-1a	0.038	0	0.066	0.03	0	0.019	0	0.088	0	0
Dia-1b	0.962	1	0.934	0.97	1	0.981	1	0.838	1	1
Dia-1c	0	0	0	0	0	0	0	0.074	0	0
Fea	0.058	0.031	0.066	0.045	0	0	0	0	0.02	0.081
Feb	0.885	0.823	0.816	0.879	0.903	0.827	0.779	0.882	0.559	0.676
Fec	0.038	0.146	0.066	0.061	0.097	0.058	0.105	0.044	0.02	0.041
Fed	0.019	0	0.053	0.015	0	0.115	0.116	0.074	0.402	0.203
Idha	0.135	0	0.026	0	0	0.019	0	0.132	0	0
Idhb	0.865	1	0.974	1	1	0.942	1	0.868	1	0.878
Idhc	0	0	0	0	0	0.038	0	0	0	0.122
6Pgd-1a	0	0	0	0	0	0.048	0.116	0.147	0	0.081
6Pgd-1b	1	1	1	1	1	0.952	0.884	0.853	1	0.919
6Pgd-2a	1	0.99	0.987	1	0.984	0.654	0.558	0.662	0.588	0.973
6Pgd-2b	0	0.01	0.013	0	0.016	0.231	0.43	0.338	0.402	0.027
6Pdg-2c	0	0	0	0	0	0.115	0.012	0	0.01	0
Pgi-2a	0.327	0.75	0.329	0.727	0.25	0.25	0.395	0.515	0.676	0.257
Pgi-2b	0.673	0.25	0.671	0.273	0.75	0.75	0.605	0.485	0.324	0.743
Pgma	0	0	0	0	0	0.019	0.035	0	0	0
Pgmb	0.173	0.052	0.066	0.045	0.04	0.269	0.256	0.265	0.52	0.095
Pgmc	0.654	0.865	0.816	0.924	0.798	0.654	0.593	0.735	0.48	0.905
Pgmd	0.173	0.083	0.118	0.03	0.161	0.058	0.116	0	0	0
Tpi-1a	1	1	1	1	1	1	0.93	0.985	0.971	1
Tpi-1b	0	0	0	0	0	0	0.07	0.015	0.029	0
